# Supplementary material for: Production of an Oncolytic Adeno-Associated Virus Containing the Pro-Apoptotic TRAIL Gene Can Be Improved by shRNA Interference
Source: Int J Mol Sci. 2025 Jan 10;26(2):567. doi: 10.3390/ijms26020567 (PMC11766350; doi:10.3390/ijms26020567)
Supplement: Supplementary file 1 [file ijms-26-00567-s001.zip]

Archive with 1 entries (1 files):
- ijms-3313497-supplementary.pdf
